# Supplementary material for: A computational survey of candidate exonic splicing enhancer motifs in the model plant Arabidopsis thaliana
Source: BMC Bioinformatics. 2007 May 21;8:159. doi: 10.1186/1471-2105-8-159 (PMC1892810; doi:10.1186/1471-2105-8-159)
Supplement: Additional file 1 — Hexamer motifs predicted as ESEs at the 5' (column 2) and 3' (column3) ends of internal exons from the ESEAra data set. Significance of the motif representation in the data (p-value) as computed by ELPH is shown for each predicted ESE, as well as an estimation of how larger is the frequency of selecting the motif in test vs. control sequences (mean rank), for 1000 sampling steps. [file 1471-2105-8-159-S1.xls]

## Sheet: Sheet1
Motif	5'end	5’end	3'end	3’end	contained in confirmed ESE 9-mer	predicted by RESCUE-ESE in human
	Mean rank	P-value	Mean rank	P-value
aaagaa	206.1	0.0006				yes
aagaaa	49.7	0.2			yes	yes
aagaac	184.3	0.002				yes
aagaag	429.9	2e-12	427.4	1e-11	yes	yes
aagaga	169.2	0.002	113.1	0.03	yes	yes
aagagg	258	2e-05				yes
aagatg	276.8	7e-06			yes	yes
aagcaa	238.7	9e-05				yes
aagctg	400.6	2e-10	384.7	9e-10	yes
aaggaa	467.4	1e-13			yes	yes
aaggag	491.6	8e-15	363.7	6e-09	yes
agaagc	553.3	2e-18	492.3	7e-15		yes
agaagt	308.2	7e-07				yes
agagca			-49.2	1
agagct	403.3	1e-10
agagga	204	0.0007				yes
agatca	-280.1	1
agcaag	375.7	e-09
agctca			21.5	0.3
agctga	-142.6	1	-72.3	1
agctgc			93.4	0.05	yes
aggaga	472	8e-14	345.4	3e-08	yes	yes
aggagg	263.4	1e-05
aggatg	187.4	0.001
agtgga	447.6	1e-12
atgaag	359.2	1e-08				yes
atgctg	216.1	0.0003	143.9	0.01
atggaa	619.1	2e-22				yes
atggag	596.8	6e-21	495.5	5e-15	yes
atggga	357.4	1e-08
caagag	283.1	4e-06
caagct			536.2	2e-17
caagga	525.1	1e-16	495.4	5e-15
cagatg			160.8	0.005	yes
cagctc			10.9	0.4
cagctg	211.5	0.0004	105.3	0.04	yes
catgga			392.4	4e-10
cgaaga	655.1	8e-25	510.5	7e-16		yes
ctcctc			-281.4	1
ctgaag	369.2	4e-09				yes
ctgcag			-36.4	1	yes
ctggag	609.5	9e-22
gaagaa	473.7	7e-14			yes	yes
gaagac	581	6e-20				yes
gaagat	633	2e-23	649.1	1e-24	yes	yes
gaagca	644.4	4e-24	505.3	1e-15		yes
gaagct	684.7	6e-27	723.5	6e-30	yes
gaagga	530.3	6e-17	436.2	4e-12	yes	yes
gagaag	364.2	6e-09	402	1e-10	yes	yes
gagagg	200.7	0.0008
gagatc	59.3	0.1
gagatg	162.1	0.005				yes
gagcag	123.7	0.02			yes
gagctt			196.4	0.001
gaggaa	242.3	7e-05				yes
gaggag	177.3	0.002				yes
gaggat	345.4	3e-08			yes	yes
gatgga	332.3	1e-07	382.2	1e-09	yes	yes
gcaaag	414.7	4e-11
gcaaga	445.3	1e-12				yes
gcagat			444.4	1e-12	yes
gcagct			502.1	2e-15	yes
gctgat			58.1	0.1
gctgct	227.7	0.0001	103.6	0.05	yes
gctgga	341.6	4e-08	29	0.3
gctgtt			333.3	9e-08
ggaaga	559.3	1e-18	447.1	1e-12	yes	yes
ggagaa	375.2	2e-09			yes	yes
ggagat			659.3	3e-25	yes
ggagca	436	5e-12			yes
ggagct			655.6	6e-25
ggagga	304.4	1e-06				yes
ggtgga	457.2	4e-13			yes
gtggag	619.7	2e-22
tcagct			-36.9	1
tgaaga	496.7	4e-15				yes
tgaagc	525.2	1e-16			yes	yes
tgctgc	111	0.04	-53.4	1	yes
tggaag	501.9	2e-15				yes
tggaga	601.4	3e-21			yes
tggagg	576.6	1e-19
tggtgg			180.2	0.002	yes
ttgaag	444.5	2e-12			yes	yes
ttggag	641.1	7e-24			yes
